# Supplementary material for: Structures and gating mechanisms of human bestrophin anion channels
Source: Nat Commun. 2022 Jul 4;13:3836. doi: 10.1038/s41467-022-31437-7 (PMC9253114; doi:10.1038/s41467-022-31437-7)
Supplement: Supplementary file 7 — Source Data [file 41467_2022_31437_MOESM7_ESM.xlsx]

## Sheet: Fig5-S6-S8
hBest1	Current density (pA/pF)
	WT No Ca						WT +Ca												378 No Ca						378 +Ca															367 No Ca
Voltage (mV)	cell #1	cell #2	cell #3	cell #4	cell #5		cell #1	cell #2	cell #3	cell #4	cell #5	cell #6	cell #7	cell #8	cell #9	cell #10	cell #11		cell #1	cell #2	cell #3	cell #4	cell #5		cell #1	cell #2	cell #3	cell #4	cell #5	cell #6	cell #7	cell #8	cell #9	cell #10	cell #11	cell #12	cell #13	cell #14		cell #1	cell #2	cell #3	cell #4	cell #5	cell #6	cell #7	cell #8	cell #9	cell #10
-100	-2.89557	-1.98761	-1.83057	-1.35515	-2.77034		-29.5844	-24.8762	-48.8333	-26.8421	-113.71	-29.5844	-21.1392	-15.276	-17.4603	-21.1608	-15.2603		-11.8928	-6.71527	-4.93482	-6.93756	-13.0178		-117.814	-20.6667	-85.6996	-109.987	-25.4163	-91.2857	-36.0526	-19.3182	-107.073	-7.9865	-55.8333	-13.358	-96.2857	-34.1297		-20.4986	-16.2847	-23.617	-33.0498	-55.22	-15.33	-13.19	-21.49	-38.2	-17.76
-80	-2.99986	-1.38089	-1.33457	-0.980769	-2.10918		-22.7384	-19.3069	-38.1667	-20.8772	-92.0968	-22.7384	-16.7089	-12.3107	-13.9683	-16.6868	-11.8492		-9.54774	-5.802	-3.77095	-5.63925	-10.071		-91.5543	-16.4	-75.7202	-85.0202	-19.7195	-70.5714	-28.4211	-14.7727	-81.2195	-6.91789	-42.7381	-10.5325	-73.1429	-25.9386		-14.3121	-11.9542	-18.1489	-23.633	-37.39	-11.89	-10.29	-16.14	-29.54	-13.29
-60	-2.96179	-0.983278	-0.896929	-0.628515	-1.51321		-16.8704	-14.3564	-28	-15.4737	-69.8387	-16.8704	-12.4937	-9.38383	-8.93122	-12.3337	-8.94973		-7.22781	-4.2287	-2.67225	-4.16254	-7.23077		-63.3783	-12.0333	-50	-64.2375	-14.6363	-52.2857	-19.6842	-10.7008	-58.0488	-5.23622	-30	-7.67751	-52.8571	-19.1126		-9.69529	-8.34741	-13.1489	-16.3426	-25.07	-8.62	-7.57	-11.99	-21.73	-9.74
-40	-1.628	-0.650389	-0.609329	-0.398892	-0.973111		-11.3203	-9.59158	-18.6667	-10.1754	-47.4194	-11.3203	-8.31646	-6.26444	-6.6455	-8.3555	-6.13106		-4.64824	-2.77053	-1.7784	-2.77502	-4.81657		-42.4414	-8.16667	-35.1852	-41.6329	-9.81595	-34.2857	-12.5263	-7.03598	-37.561	-3.53206	-19.6429	-5.14793	-34.5714	-12.7645		-6.11265	-5.46441	-8.61702	-10.3281	-15.51	-5.75	-4.99	-8.13	-14.45	-6.6
-20	-0.853643	-0.331311	-0.331429	-0.2323	-0.495868		-5.72127	-5.01238	-9.55	-5.15789	-24.3548	-5.72127	-4.25316	-3.32478	-3.26984	-4.30472	-3.2316		-2.40369	-1.40445	-0.871508	-1.36769	-2.28402		-21.7175	-4.1	-18.5185	-20.6478	-5.16214	-17.1429	-5.78947	-3.57955	-18.9024	-1.79415	-9.72619	-2.60355	-17.5429	-6.6041		-2.94552	-2.76236	-4.38298	-5.04253	-7.58	-2.96	-2.51	-4.18	-7.59	-3.55
0	-0.000148529	-0.00773056	-0.0114707	-0.00304831	0.00102433		-0.0237408	-0.00263614	-0.00903333	0.0245614	-0.00395161	-0.0237408	-0.0172152	-0.0454429	-0.0357672	-0.00708585	-0.00264811		0.0487437	-0.000844206	0.0251397	-0.0061447	-0.00850888		-0.0801987	0.0164667	0.1	-0.0563428	-0.00697634	-0.00572857	-0.0989474	0.0149621	-0.017439	0.00703037	-0.00854762	0.00723373	-0.0255714	-0.0237201		0.0382271	0.014234	-0.0893617	-0.0153706	-0.03	0	-0.01	-0.03	0.04	0.01
20	0.989286	0.3822	0.357036	0.2577	0.514492		6.30807	5.81683	10.6667	5.59649	26.4516	6.30807	4.89873	3.56868	3.77778	4.82467	3.8061		2.35343	1.45817	0.884544	1.54609	2.36686		23.8467	4.23333	21.1934	21.39	6.32778	18.7143	5.26316	4.21402	20.6341	1.56355	10.131	2.67751	19.7429	7.66212		3.09326	2.96743	4.40426	5.30377	8.14	3.22	2.71	4.28	9.27	4.21
40	1.93807	0.855889	0.7765	0.541954	1.12443		13.0807	13.4901	23.8333	12.4561	55.4839	13.0807	11.0253	7.94608	7.36508	10.9069	8.60862		4.40536	2.94705	1.83426	3.06244	4.93491		51.384	8.83333	46.3992	44.6694	14.5486	40.2857	10.3684	9.56439	45.8537	3.23397	21.6667	5.47337	44	17.2355		6.80517	6.59831	10.1489	11.3609	17.97	6.97	5.73	9.37	21.56	9.26
60	3.62293	1.44117	1.30743	0.989692	1.86474		20.8313	23.5149	41	20.8772	89.0323	20.8313	18.9873	13.6072	14.4974	18.9843	15.2603		6.57454	4.54336	2.74674	4.7671	7.79882		83.7473	13.8667	72.0165	68.8259	24.9781	64.7143	15.7368	16.7614	76.3415	5.29246	35.7143	8.52071	75.4286	30.0341		10.711	11.1942	14.234	19.0765	30.43	11.47	9.48	14.62	38.37	16.32
80	6.05521	2.32183	2.11007	1.46585	2.77034		29.8289	37.7475	64.8333	31.7544	123.71	29.8289	29.4937	20.5392	20	29.1415	23.8779		9.38023	6.27015	3.82682	6.62042	10.9231		122.072	20.0667	102.881	95.8165	39.6144	94.2857	19.3421	26.4205	115.854	7.48031	53.3333	12.2041	115.714	47.099		15.9741	17.3703	20.766	28.9793	47.25	17.31	14.04	21.16	61.46	25.16
100	7.11214	3.417	3.28329	2.26069	3.95763		37.8973	56.1881	93.8333	46.6667	164.516	37.8973	43.5443	29.3967	27.8307	42.6844	35.6373		12.1441	8.21182	5.04655	8.74133	15.1479		166.785	26.9	138.889	125.506	53.9877	129.571	23.6842	39.678	166.341	11.1924	75.9524	16.568	168	68.942		22.4377	25.573	28.0851	41.8591	67.97	24.71	19.79	29.4	92.87	35.36
n	5						11												5						14															10
P value							0.013																		0.013
P < 0.05 compared to cells in the absence of Ca2+, using two-tailed unpaired Student t test.
hBest2	Current density (pA/pF)
	WT No Ca						WT +Ca								379 No Ca						379 +Ca								368 No Ca									368 +Ca
Voltage (mV)	cell #1	cell #2	cell #3	cell #4	cell #5		cell #1	cell #2	cell #3	cell #4	cell #5	cell #6	cell #7		cell #1	cell #2	cell #3	cell #4	cell #5		cell #1	cell #2	cell #3	cell #4	cell #5	cell #6	cell #7		cell #1	cell #2	cell #3	cell #4	cell #5	cell #6	cell #7	cell #8		cell #1	cell #2	cell #3	cell #4	cell #5	cell #6	cell #7	cell #8	cell #9	cell #10	cell #11
-100	-83.55	-6.721	-3.56537	-3.3862	-45.3064		-96.6224	-204.112	-208.208	-102.35	-143.55	-193.75	-242.466		-0.914773	-51.4682	-11.8935	-8.45182	-1.01121		-30.8667	-149.898	-68.8693	-73.482	-200	-171.806	-69.6532		-160.229	-106.931	-22.1311	-40	-52.6401	-19.092	-9.40476	-9.34552		-220.959	-191.892	-497.123	-219.265	-200.904	-207.333	-184.578	-144.399	-159.783	-116.438	-30.8492
-80	-68.7644	-5.3504	-2.59587	-2.5232	-28.4371		-72.7382	-154.185	-158.158	-77.2033	-112.512	-153.906	-187.671		-0.839015	-43.5563	-9.90138	-6.91153	-0.788785		-25.2	-112.065	-53.8913	-61.834	-164	-139.354	-51.5896		-125.894	-84.2574	-17.7596	-30	-35.4996	-13.9115	-7.38095	-7.4591		-170.593	-146.847	-378.596	-164.766	-158.269	-154	-140.255	-116.869	-129.348	-90.411	-22.1837
-60	-52.0411	-3.7249	-1.76788	-1.8667	-23.935		-53.3172	-110.132	-115.115	-58.6369	-83.0262	-114.844	-139.041		-0.49053	-38.0914	-6.25247	-5.22117	-0.482243		-16.7	-85.0716	-39.0602	-46.2206	-129.167	-109.104	-37.4277		-92.99	-62.2772	-13.1011	-21.5625	-25.4265	-10.3609	-5.16071	-5.60154		-126.726	-109.009	-280.783	-121.673	-116.925	-113.111	-104.432	-81.7814	-90.9783	-65	-16.5858
-40	-35.9578	-2.7534	-1.07935	-1.4653	-12.9936		-34.8613	-72.3935	-77.3774	-39.0129	-54.0252	-77.8125	-92.4658		-0.414773	-26.8352	-3.90533	-3.5703	-0.396262		-11.6667	-58.2822	-26.7254	-30.9789	-88.1667	-76.0646	-24.5665		-61.1588	-40.8911	-8.14208	-13.7187	-16.9781	-7.04307	-3.40476	-3.12801		-83.6718	-70.5405	-187.572	-79.3409	-77.5194	-73.5556	-70.4311	-53.9811	-58.913	-40	-11.1438
-20	-18.83	-1.516	-0.466263	-0.53305	-6.79271		-17.1291	-35.3891	-38.3383	-17.6263	-26.4791	-39.375	-44.1096		-0.401515	-13.54	-1.99211	-1.78515	-0.205607		-5.46667	-26.9939	-12.6579	-14.746	-46.1667	-39.9413	-11.8208		-30.4006	-20.297	-3.93443	-6.90625	-7.84728	-3.48079	-1.71429	-1.79981		-41.1048	-35.3153	-93.6709	-39.5437	-38.8243	-36.6667	-35.9441	-26.3158	-29.6739	-20.2055	-5.61525
0	-0.169222	-0.043156	0.000415375	-0.0038136	0.04829		-0.116888	-0.146843	-0.225225	-0.0188014	-0.14549	-0.25625	-0.1		0.00534091	-0.0304241	0.0133925	0.00236177	-0.0472897		-0.066	-0.0251534	-0.0208517	0.0137546	-0.00506667	-0.25257	0.378613		-0.069814	-0.030495	0.0180328	-0.061875	0.0732738	-0.00417928	0.000308333	0.00805582		-0.385053	-0.213514	-1.55351	-0.11597	0.022739	-0.142444	-0.667881	-0.0388664	-0.116304	-0.287671	0.0409012
20	19.3089	2.0728	0.7129	0.32872	7.56571		16.8878	32.4523	36.3363	15.3937	26.2852	39.375	42.6027		0.185038	13.7031	1.68245	1.89573	0.304673		5.56667	26.5849	11.4684	13.6307	47.6667	44.1997	12.1243		28.1831	20.297	3.64754	6.34375	7.96913	3.66705	1.59524	1.59769		41.4297	33.4234	92.1749	39.2902	38.8889	36.8889	35.337	25.1012	27.3913	19.4521	4.90468
40	40.9144	2.4905	1.87425	0.46926	13.5707		34.7407	62.9956	75.976	32.0799	52.3763	80.625	84.9315		0.299242	27.5693	4.69428	3.70458	0.91028		11.4667	53.5787	21.5859	25.8984	97	92.3642	23.9884		57.01	40.198	7.44536	12.625	16.4094	8.0326	3.22024	3.436		82.8595	67.6577	186.421	77.0596	78.8114	72.8889	71.0383	51.1471	54.4565	39.9315	9.09879
60	63.6622	4.7153	2.51437	0.8506	19.565		51.146	96.9163	114.114	47.2385	79.6314	121.562	127.397		0.511364	40.783	7.00197	5.85308	1.80935		17.5333	82.0041	34.9486	39.777	151.5	137.445	38.1503		84.4063	61.3861	10.4781	17.6562	27.2136	11.5832	4.89881	5.17806		127.539	100.901	285.386	116.984	120.801	100.889	111.111	72.7395	79.8913	61.1644	15.5979
80	75	5.401	2.96963	1.4488	25.1279		69.1194	121.586	149.149	64.6298	101.843	165.625	170.548		0.780303	56.0359	9.38856	8.21485	2.52336		24.6667	111.452	47.4302	55.6382	208.333	195.301	49.1329		112.303	82.4752	14.3443	24.1875	39.5613	16.9965	7.02381	6.84312		172.218	134.234	378.596	152.091	167.313	132.889	152.398	96.3563	97.5	83.5616	21.3172
100	82.5189	6.8814	3.24987	2.1014	38.9086		82.8709	139.794	185.185	74.7356	121.242	204.688	214.384		1.16288	73.6542	12.3669	10.1106	3.64486		35	145.399	67.4009	71.3755	266.667	249.633	68.7861		136.624	104.95	17.4863	30.5938	49.472	21.4785	9.22619	8.88354		215.272	172.072	474.108	192.649	219.638	160.889	192.471	120.648	110.87	108.904	26.3432
n	5						7								5						7								8									11
P value							0.002														0.033																	0.0059
P < 0.05 compared to cells in the absence of Ca2+, using two-tailed unpaired Student t test.
[truncated: 40 more columns]

## Sheet: Fig6
hBest1	Current density (pA/pF)
	Q208A No Ca						Q208A +Ca										E212A No Ca									E212A +Ca
Voltage (mV)	cell #1	cell #2	cell #3	cell #4	cell #5		cell #1	cell #2	cell #3	cell #4	cell #5	cell #6	cell #7	cell #8	cell #9		cell #1	cell #2	cell #3	cell #4	cell #5	cell #6	cell #7	cell #8		cell #1	cell #2	cell #3	cell #4	cell #5	cell #6	cell #7	cell #8	cell #9
-100	-14.3836	-6.49485	-61.3221	-31.0959	-26.8571		-9.05449	-9.27061	-21.1842	-14.7743	-5.28846	-32.7103	-49.2299	-9.87539	-50.3704		-9.42649	-4.99259	-4.33898	-20.8085	-14.6045	-5.11392	-23.1752	-22.087		-23.9676	-14.0754	-45.4365	-23.5915	-12.2687	-20.1439	-19.7208	-33.02	-24.7152
-80	-11.3973	-5.16609	-48.8045	-25.7534	-22.4286		-7.19551	-7.44186	-16.5789	-12.5171	-4.16667	-25.0779	-40.0474	-7.50779	-39.0741		-7.33055	-3.87049	-3.44915	-16.501	-11.8661	-3.99494	-16.7883	-16		-18.6578	-12.6955	-34.9206	-18.3099	-10.224	-15.8633	-15.6195	-25.1469	-19.0184
-60	-8.46575	-3.78007	-35.1617	-19.1781	-16.8571		-5.64103	-5.38055	-12.2368	-9.5896	-3.14103	-18.0685	-30.154	-5.62825	-28.3333		-5.27633	-2.86703	-2.63559	-12.1272	-8.4787	-3.07342	-11.8613	-11.3043		-13.6431	-10.1196	-24.6032	-13.257	-7.79942	-11.8345	-11.4311	-18.3314	-14.1104
-40	-5.68493	-2.52005	-22.5035	-12.6301	-10.9429		-3.52564	-3.56237	-8.21053	-6.70315	-2.13141	-11.7757	-20.3199	-3.69678	-18.5185		-3.50365	-1.87346	-1.76271	-7.95229	-5.41582	-2.05063	-7.60949	-7.25217		-9.0708	-7.07452	-15.873	-8.69718	-5.31646	-7.82374	-7.50436	-11.9859	-9.46538
-20	-2.91781	-1.30584	-10.9705	-6.42466	-5.48571		-1.79487	-1.79704	-4.09211	-3.57045	-1.04006	-5.84112	-10.3081	-1.96262	-9.35185		-1.78311	-0.954029	-0.881356	-3.96289	-2.66734	-1.0481	-3.65876	-3.48696		-4.64602	-3.79945	-7.91667	-4.3838	-2.79455	-3.92086	-3.70855	-6.01645	-4.75022
0	-0.0210959	-0.00780069	-0.000872011	-0.00517808	0.0504286		-0.0120032	-0.0142706	0.00205263	0.00108071	-0.0339744	-0.0160436	-0.0100711	0.0133956	0.000644444		0.00862357	0.00338112	0.002	-0.0102717	-0.0088641	0.00941772	0.00291971	0.00278261		0.0239676	-0.0475621	-0.0744048	0.0015493	-0.0108082	-0.0013795	-0.0244328	-0.0104348	-0.0143734
20	3.08219	1.32875	10.6048	6.35616	5.57143		1.85897	1.89218	4.42105	3.63885	1.26923	5.919	10.9597	2.25337	9.66667		1.79353	1.01335	0.966102	4.03579	2.7789	1.18481	3.70438	3.53043		4.89676	4.33303	7.97619	4.50704	2.98929	4.08273	3.98778	6.34548	4.86415
40	6.56164	2.79496	20.9564	12.5068	11.1429		3.94231	3.93235	9.35526	7.53762	2.72436	12.0249	23.5782	4.90135	20.1852		3.75391	2.08107	2.10169	8.3499	5.75051	2.58228	7.52737	7.17391		10.6195	9.47562	16.7063	9.26056	6.34859	8.52518	8.61257	13.5135	10.4294
60	10.4247	4.23826	31.9269	19.3151	17.2857		6.20192	6.15222	15.2632	12.2709	4.26282	18.3801	38.6848	8.27622	30.9259		5.81856	3.31686	3.32203	12.9225	9.03651	4.12658	11.4964	10.9565		17.4779	16.0074	26.9841	14.4718	10.4187	13.2914	13.6998	22.2092	17.0026
80	15.0685	6.00229	43.7412	26.9863	22.8571		8.70192	8.74207	22.3684	18.0575	6.33013	25.3894	57.7014	12.1495	44.4444		8.15433	4.696	4.98305	17.8264	12.9817	5.87342	15.0547	14.3478		26.2537	23.7351	38.0952	20.2465	16.0662	18.8849	21.2042	32.9025	25.0657
100	19.1781	7.98396	57.384	35.7534	28.4286		11.6987	12.1564	31.4474	24.8974	8.78205	32.7103	82.9384	17.2378	61.4815		10.8446	6.37667	6.5	23.8569	17.0385	8.4557	20.073	19.1304		37.2419	34.1306	53.1746	28.169	22.7848	24.6403	29.8429	46.886	35.5828
n	5						9										8									9
P value																										0.00019
P < 0.05 compared to cells in the absence of Ca2+, using two-tailed unpaired Student t test.
